# Supplementary material for: Hematene Nanoplatelets with Enhanced Visible Light Absorption; the Role of Aromatic Molecules
Source: Molecules. 2024 Jun 29;29(13):3115. doi: 10.3390/molecules29133115 (PMC11243378; doi:10.3390/molecules29133115)
Supplement: Supplementary file 1 [file molecules-29-03115-s001.zip]

Archive with 1 entries (1 files):
- molecules-3040912-supplementary.pdf
